# Supplementary material for: Reaction Mechanism for the Removal of NOx by Wet Scrubbing Using Urea Solution: Determination of Main and Side Reaction Paths
Source: Molecules. 2022 Dec 25;28(1):162. doi: 10.3390/molecules28010162 (PMC9822094; doi:10.3390/molecules28010162)
Supplement: Supplementary file 1 [file molecules-28-00162-s001.zip]

Archive with 1 entries (1 files):
- molecules-2086190-supplementary.pdf
